# Supplementary material for: An RNA-Based Vaccine Platform for Use against Mycobacterium tuberculosis
Source: Vaccines (Basel). 2023 Jan 5;11(1):130. doi: 10.3390/vaccines11010130 (PMC9862644; doi:10.3390/vaccines11010130)
Supplement: Supplementary file 1 [file vaccines-11-00130-s001.zip]

Archive with 1 entries (1 files):
- vaccines-2022749-supplementary.pdf
